# Supplementary material for: Herbal Additives Substantially Modify Antioxidant Properties and Tocopherol Content of Cold-Pressed Oils
Source: Antioxidants (Basel). 2021 May 14;10(5):781. doi: 10.3390/antiox10050781 (PMC8157206; doi:10.3390/antiox10050781)
Supplement: Supplementary file 1 [file antioxidants-10-00781-s001.zip]

Archive with 1 entries (1 files):
- antioxidants-1212309-supplementary.pdf
